# Supplementary material for: Memory reconsolidation as a tool to endure encoding deficits in elderly
Source: PLoS One. 2020 Aug 7;15(8):e0237361. doi: 10.1371/journal.pone.0237361 (PMC7413497; doi:10.1371/journal.pone.0237361)
Supplement: S2 Table — (XLSX) [file pone.0237361.s002.xlsx]

## Sheet: Hoja1
AGE CONDITION	REMINDER CONDITION					RAW DATA						RAW DATA				CALCULATED MEASURES
										TRAINING TRIAL	TESTING TRIAL	TESTING TRIAL
		Participant code	Age	Gender	Years of education	Fluency test day 1	Fluency test day 7	ACE Test	IFS Test	Number of correct responses	Number of correct responses	Total number of errors	Intralist errors	Confusion errors	Void errors	Absolute Memory change	Normalized Memory change
Young adults	No reminder	1	18	M	12	15	19	NA	NA	15	13	2	0	2	0	-2	-13.3333
Young adults	No reminder	2	18	M	12	11	16	NA	NA	15	6	9	1	4	4	-9	-60
Young adults	No reminder	3	18	F	12	7	8	NA	NA	13	4	11	0	0	11	-9	-69.2308
Young adults	No reminder	4	18	F	12	14	12	NA	NA	15	13	2	0	1	1	-2	-13.3333
Young adults	No reminder	5	18	M	12	12	13	NA	NA	15	13	2	0	0	2	-2	-13.3333
Young adults	No reminder	6	18	M	12	9	13	NA	NA	13	6	9	1	3	5	-7	-53.8462
Young adults	No reminder	7	18	M	12	14	16	NA	NA	14	11	4	3	0	1	-3	-21.4286
Young adults	No reminder	8	18	M	12	13	11	NA	NA	14	3	12	2	3	7	-11	-78.5714
Young adults	No reminder	9	29	M	17	16	13	NA	NA	15	11	4	1	1	2	-4	-26.6667
Young adults	No reminder	10	26	F	14	23	9	NA	NA	15	7	8	2	0	6	-8	-53.3333
Young adults	No reminder	11	22	F	15	13	10	NA	NA	12	6	9	0	1	8	-6	-50
Young adults	No reminder	12	28	F	15	14	10	NA	NA	15	6	9	4	1	4	-9	-60
Young adults	No reminder	13	20	M	15	10	8	NA	NA	12	5	10	3	4	3	-7	-58.3333
Young adults	No reminder	14	21	F	15	12	8	NA	NA	12	7	8	2	0	6	-5	-41.6667
Young adults	One Reactivation	15	18	M	12	11	13	NA	NA	14	11	4	3	0	1	-3	-21.4286
Young adults	One Reactivation	16	18	M	12	13	13	NA	NA	15	14	1	0	0	1	-1	-6.66667
Young adults	One Reactivation	17	18	M	12	19	13	NA	NA	12	6	9	2	3	4	-6	-50
Young adults	One Reactivation	18	18	M	12	17	16	NA	NA	15	9	6	2	1	3	-6	-40
Young adults	One Reactivation	19	18	M	12	16	17	NA	NA	15	13	2	0	0	2	-2	-13.3333
Young adults	One Reactivation	20	18	M	12	18	20	NA	NA	15	9	6	2	0	4	-6	-40
Young adults	One Reactivation	21	18	M	12	7	8	NA	NA	14	7	8	1	2	5	-7	-50
Young adults	One Reactivation	22	41	F	18	11	5	NA	NA	15	10	5	4	0	1	-5	-33.3333
Young adults	One Reactivation	23	32	F	13	12	18	NA	NA	11	3	12	1	1	10	-8	-72.7273
Young adults	One Reactivation	24	29	F	14	20	20	NA	NA	15	12	3	0	0	3	-3	-20
Young adults	One Reactivation	25	22	F	15	18	13	NA	NA	15	9	6	4	0	2	-6	-40
Young adults	One Reactivation	26	20	F	14	11	14	NA	NA	15	11	4	1	0	3	-4	-26.6667
Young adults	One Reactivation	27	23	F	15	20	15	NA	NA	15	11	4	2	0	2	-4	-26.6667
Young adults	One Reactivation	28	30	F	16	14	10	NA	NA	15	10	5	0	0	5	-5	-33.3333
Young adults	Double Reactivation	29	18	M	12	16	20	NA	NA	15	12	3	1	1	1	-3	-20
Young adults	Double Reactivation	30	18	M	12	17	20	NA	NA	15	15	0	0	0	0	0	0
Young adults	Double Reactivation	31	18	M	12	15	16	NA	NA	15	13	2	2	0	0	-2	-13.3333
Young adults	Double Reactivation	32	18	M	12	16	20	NA	NA	15	11	4	4	0	0	-4	-26.6667
Young adults	Double Reactivation	33	18	M	12	13	15	NA	NA	15	13	2	1	1	0	-2	-13.3333
Young adults	Double Reactivation	34	18	M	12	12	19	NA	NA	15	13	2	0	0	2	-2	-13.3333
Young adults	Double Reactivation	35	18	M	12	11	13	NA	NA	15	10	5	2	1	2	-5	-33.3333
Young adults	Double Reactivation	36	18	M	12	17	15	NA	NA	15	15	0	0	0	0	0	0
Young adults	Double Reactivation	37	28	F	12	14	11	NA	NA	15	14	1	1	0	0	-1	-6.66667
Young adults	Double Reactivation	38	30	F	15	14	9	NA	NA	13	13	2	1	0	1	0	0
Young adults	Double Reactivation	39	21	F	17	13	11	NA	NA	12	12	3	1	0	2	0	0
Young adults	Double Reactivation	40	19	F	14	11	12	NA	NA	15	12	3	2	0	1	-3	-20
Young adults	Double Reactivation	41	20	F	15	14	8	NA	NA	14	8	7	1	0	6	-6	-42.8571
Young adults	Double Reactivation	42	20	F	15	15	15	NA	NA	15	12	3	0	0	3	-3	-20
Older adults	No reminder	43	78	F	6	11	10	92	25	9	6	9	1	0	8	-3	-33.3333
Older adults	No reminder	44	69	F	6	25	17	85	22.5	11	1	14	0	1	13	-10	-90.9091
Older adults	No reminder	45	62	M	9	6	6	85	26	6	1	14	0	3	11	-5	-83.3333
Older adults	No reminder	46	66	M	8	11	8	87	25	11	5	10	1	3	6	-6	-54.5455
Older adults	No reminder	47	70	F	7	8	7	85	25	11	2	13	0	0	13	-9	-81.8182
Older adults	No reminder	48	62	F	9	12	6	86	26	9	1	14	2	0	12	-8	-88.8889
Older adults	No reminder	49	74	F	8	9	8	93	27	10	7	8	1	3	4	-3	-30
Older adults	No reminder	50	63	F	17	12	15	95	26	11	5	10	3	4	3	-6	-54.5455
Older adults	No reminder	51	78	F	7	17	15	96	27	11	3	12	1	2	9	-8	-72.7273
Older adults	No reminder	52	69	F	10	8	7	90	27	8	2	13	2	0	11	-6	-75
Older adults	No reminder	53	72	M	10	11	9	90	25	10	1	14	0	9	5	-9	-90
Older adults	No reminder	54	66	F	9	16	12	88	24	12	7	8	0	0	8	-5	-41.6667
Older adults	No reminder	55	62	F	15	16	18	99	26	15	11	5	1	0	4	-4	-26.6667
Older adults	No reminder	56	60	F	17	14	17	98	25	15	10	5	2	0	3	-5	-33.3333
Older adults	One Reactivation	57	65	F	9	16	19	97	25	10	2	13	2	2	9	-8	-80
Older adults	One Reactivation	58	72	F	7	10	10	87	26	7	5	10	1	0	9	-2	-28.5714
Older adults	One Reactivation	59	68	F	9	9	16	86	26	9	2	13	3	0	10	-7	-77.7778
Older adults	One Reactivation	60	78	F	7	16	14	85	27	8	4	11	0	0	11	-4	-50
Older adults	One Reactivation	61	62	M	10	12	8	92	27	14	9	6	0	2	4	-5	-35.7143
Older adults	One Reactivation	62	62	F	9	13	8	92	26	14	7	8	2	1	5	-7	-50
Older adults	One Reactivation	63	70	F	9	10	10	86	27	12	7	8	3	1	4	-5	-41.6667
Older adults	One Reactivation	64	62	F	11	15	13	90	25	10	6	9	5	0	4	-4	-40
Older adults	One Reactivation	65	62	M	7	11	7	90	25	10	5	10	1	0	9	-5	-50
Older adults	One Reactivation	66	78	F	11	7	5	90	27	12	9	6	1	0	5	-3	-25
Older adults	One Reactivation	67	78	M	6	8	7	90	25	14	9	6	0	1	5	-5	-35.7143
Older adults	One Reactivation	68	69	F	13	9	13	82	24	14	5	10	3	0	7	-9	-64.2857
Older adults	One Reactivation	69	70	F	12	13	15	94	28	9	8	7	3	0	4	-1	-11.1111
Older adults	One Reactivation	70	74	F	15	15	16	97	30	12	4	11	4	0	7	-8	-66.6667
Older adults	Double Reactivation	71	86	F	6	13	12	93	26	14	10	5	0	0	5	-4	-28.5714
Older adults	Double Reactivation	72	68	M	8	11	8	88	25	14	13	2	1	1	0	-1	-7.14286
Older adults	Double Reactivation	73	74	F	8	11	9	85	25	11	12	3	1	0	2	1	9.09091
Older adults	Double Reactivation	74	86	F	6	9	9	86	26	11	8	7	0	2	5	-3	-27.2727
Older adults	Double Reactivation	75	71	F	6	10	11	89	27	14	12	3	0	0	3	-2	-14.2857
Older adults	Double Reactivation	76	70	M	6	6	9	81	26	8	8	7	2	1	4	0	0
Older adults	Double Reactivation	77	75	F	6	14	11	88	25	6	7	8	0	1	7	1	16.6667
Older adults	Double Reactivation	78	85	M	6	12	12	89	25	7	3	12	1	2	9	-4	-57.1429
Older adults	Double Reactivation	79	67	F	11	9	12	93	27	11	7	8	1	0	7	-4	-36.3636
Older adults	Double Reactivation	80	68	F	11	12	8	92	25	10	7	8	3	0	5	-3	-30
Older adults	Double Reactivation	81	76	F	15	15	17	93	25	11	7	8	2	1	5	-4	-36.3636
Older adults	Double Reactivation	82	75	M	16	16	16	87	25	10	4	11	5	1	5	-6	-60
Older adults	Double Reactivation	83	66	M	11	14	14	94	26	13	12	3	3	0	0	-1	-7.69231
*NA: Not applicable
